# Supplementary material for: Adipo-glial signaling mediates metabolic adaptation in peripheral nerve regeneration
Source: Cell Metab. 2023 Dec 5;35(12):2136–2152.e9. doi: 10.1016/j.cmet.2023.10.017 (PMC10722468; doi:10.1016/j.cmet.2023.10.017)
Supplement: Data S1. Unprocessed data underlying the display items in the manuscript, related to Figures 1–7 and S1–S5, in which all the relevant figures are listed [file mmc2.zip]

Archive with 2 entries (2 files):
- Source data.xlsx
- SuppMaterial_uncroppedWBs.pdf
