# Supplementary material for: Adipo-glial signaling mediates metabolic adaptation in peripheral nerve regeneration
Source: Cell Metab. 2023 Dec 5;35(12):2136–2152.e9. doi: 10.1016/j.cmet.2023.10.017 (PMC10722468; doi:10.1016/j.cmet.2023.10.017)
Supplement: Data S1. Unprocessed data underlying the display items in the manuscript, related to Figures 1–7 and S1–S5, in which all the relevant figures are listed [file mmc2.zip › Source data.xlsx]

## Sheet: 1c
normalized to area					normalized to Schwann cell number
healthy	1wpc	2wpc	4wpc		healthy	1wpc	2wpc	4wpc
0.489	3.5955	3.8755	1.5825		0.0212609	0.0551843	0.0403884	0.0206162
0.123	3.635	4.845	1.8965		0.00248958	0.036639	0.0283654	0.0318884
0.402	3.5375	3.2865	3.0505		0.00602252	0.0361311	0.0554145	0.0264973
0.864					0.0148965
0.568					0.00776099
1.2205					0.0182653
0.9405					0.0208305

## Sheet: 1d
Dendra2					HK1					HK2
healthy	1wpc	2wpc	4wpc		healthy	1wpc	2wpc	4wpc		healthy	1wpc	2wpc	4wpc
0.78013	1.366	1.67096	1.81603		0.978002	1.03201	0.561134	0.970994		0.992319	0.550181	0.853559	1.02531
1.11436	1.17816	1.92137	1.31974		1.00922	0.934869	0.662298	1.04195		1.04047	0.517134	0.945672	1.1786
1.10551	1.45679	1.85172	1.31056		1.01278	0.960097	0.663895	0.929941		0.967216	0.585154	0.931603	1.00098

## Sheet: 1e
mitochondrial size				mitochondria per µm²				mitochondrial area per Schwann cell
healthy	2wpc	4wpc		healthy	2wpc	4wpc		healthy	2wpc	4wpc
0.0583185	0.0563333	0.0312287		0.858849	3.29308	5.88924		0.0500868	0.18551	0.183913
0.0222044	0.0471429	0.062829		1.95181	2.08457	3.41248		0.0433387	0.0982728	0.214403
0.0237817	0.04075	0.02511		0.880928	2.36267	4.55095		0.0209499	0.0962788	0.114274
0.0294547	0.0579	0.042273		2.29148	2.17391	2.18072		0.0674948	0.12587	0.0921855
0.0278277	0.041	0.198676		1.29071	2.30282	0.603634		0.0359176	0.0944157	0.119928
0.0258382	0.043	0.0306381		0.682722	2.18659	2.73287		0.0176403	0.0940233	0.0837297
0.0341731	0.0492	0.0668574		2.33076	2.30203	3.60455		0.0796493	0.11326	0.240991
0.0195645	0.076	0.0338062		1.23986	1.80668	3.41236		0.0242574	0.137308	0.115359
0.0203026	0.075	0.03819		2.17426	1.24533	4.12441		0.0441433	0.0933998	0.157511
0.0259536	0.0635	0.0937388		2.91063	2.05339	4.28379		0.0755412	0.13039	0.401558
0.043466	0.029	0.0263745		2.93262	1.69779	1.26609		0.127469	0.049236	0.0333924
0.053108	0.0376667	0.022633		3.91059	4.58716	2.50984		0.207684	0.172783	0.0568051
0.0353	0.0235	0.0316681		0.974313	2.49377	5.97714		0.0343933	0.0586035	0.189285
0.0329922	0.028	0.0484027		1.65933	1.62999	1.81967		0.054745	0.0456398	0.0880771
0.0359904	0.0325	0.0452797		4.83122	4.2523	1.56151		0.173878	0.1382	0.0707045
0.0433958	0.028	0.0285056		1.21834	2.40096	5.45276		0.0528709	0.0672269	0.155434
0.0791772	0.0353333	0.0497845		0.920259	2.02703	3.34905		0.0728635	0.0716216	0.166731
0.0275643	0.043	0.0189857		2.07563	2.89296	5.42345		0.0572134	0.124397	0.102968
0.0290157	0.0683333	0.0238821		2.15773	1.49254	4.31564		0.062608	0.10199	0.103067
0.0494823	0.03675	0.0370786		1.16516	3.21543	2.08303		0.0576548	0.118167	0.0772357
0.044168		0.02961		4.81598		4.39305		0.212712		0.130078
0.0156038		0.0241462		5.58795		6.99063		0.087193		0.168797
0.0283725		0.0247692		2.67755		2.94516		0.0759689		0.0729493
0.0222176		0.0318161		10.0596		1.19239		0.223501		0.0379371
0.0135481		0.0257903		1.48734		6.51618		0.0201505		0.111835
0.0239812		0.0682665		2.43509		1.36456		0.0583964		0.0931536
0.0229876		0.0148633		3.5107		3.6684		0.0807024		0.0545244
0.00851598		0.0503868		5.59658		1.54509		0.0476603		0.0778523
0.0352755				2.46619				0.086996
0.0314709				3.09595				0.0974322
0.0632588				0.882664				0.0558362
0.0569945				1.04884				0.0597783
0.0320785				1.28531				0.0412307
0.070579				0.617513				0.0435834
0.0484073				4.08467				0.197728
0.0875495				1.00807				0.0882558
0.0183997				4.17271				0.0767765
0.0280064				4.55829				0.127661
0.035971				4.86904				0.300247
0.063943				1.30096				0.0831874
0.0201753				4.24714				0.0856871
0.0596273				5.76005				0.343456
0.0375643				0.936758				0.0351887
0.0350843				6.56022				0.230161
0.0174297				5.98139				0.104253
0.032549				1.20895				0.0393502
0.0225634				0.774601				0.113687
0.0269117				2.30296				0.0519625
				5.20076				0.139961
0.0183254	0.0545	0.0432936		3.31848	1.96367	9.28137		0.0608125	0.10702	0.401823
0.017248	0.0775	0.0609614		8.33449	1.65975	5.8028		0.143753	0.128631	0.353747
0.0228077	0.0435	0.0497462		1.98929	1.5528	2.90149		0.0453711	0.0675466	0.144338
0.0185843	0.0423333	0.0292718		1.16725	1.37931	8.89688		0.0216925	0.0583908	0.260427
0.0179507	0.0406667	0.0562741		1.98189	1.88561	2.93205		0.0355762	0.0766813	0.164999
0.0133771	0.027	0.0405843		3.05748	0.988142	5.8003		0.0409002	0.0266798	0.235401
0.0204877	0.0655	0.0494014		1.20646	1.1554	2.76185		0.0247175	0.0756788	0.136439
0.0330106	0.0387273	0.0538526		3.53146	4.04263	4.2252		0.116576	0.15656	0.227538
0.0380379	0.0328333	0.0552462		1.65775	2.63043	1.26669		0.0630572	0.0863656	0.0699795
0.0238425	0.057	0.0555024		1.32839	0.729927	3.75602		0.0316723	0.0416058	0.208468
0.0345673	0.0335	0.0607625		1.77229	2.73598	2.95107		0.0612632	0.0916553	0.179314
0.0105899	0.076	0.0603838		4.156	1.04022	3.41472		0.0440118	0.0790569	0.206194
0.0326359	0.027	0.0771137		8.55534	2.10859	1.13607		0.279211	0.056932	0.0876063
0.0430622	0.042	0.0550659		2.26363	0.760456	12.163		0.0974767	0.0319392	0.358163
0.0227354	0.026	0.0387408		6.46133	2.75862	4.6271		0.146901	0.0703448	0.179257
0.0259609	0.0585	0.0460865		2.17241	1.60256	9.41934		0.0563975	0.09375	0.434105
0.0118877	0.041	0.0478451		6.23633	3.0349	3.24973		0.0741358	0.124431	0.155484
0.0263453	0.0354	0.0410842		5.8098	3.04136	3.82099		0.153061	0.107664	0.0273142
0.0782497	0.056	0.0373178		1.81326	3.108	3.86474		0.141887	0.174048	0.144224
0.015485	0.044	0.0532754		4.10746	2.7894	1.63157		0.0636038	0.122734	0.0869227
0.0552867		0.0389282		2.94224		5.20885		0.162666		0.202771
0.0349432		0.0461249		2.15472		2.76694		0.0752929		0.143028
		0.0468072				11.2221				0.517619
		0.0424386				5.79625				0.271306
		0.0382181				1.51661				0.064363
		0.0383872				4.54022				0.173519
						1.40903				0.0540888
0.0460224	0.0426667	0.0741227		1.91092	1.14943	0.828199		0.0879452	0.0490421	0.0613884
0.0385328	0.05	0.077389		2.98896	0.765697	1.51566		0.115173	0.0382848	0.117295
0.0143557	0.04075	0.105645		9.16322	1.48699	2.98736		0.131544	0.0605948	0.315599
0.0197549	0.033	0.0586665		3.01818	0.495786	2.67507		0.0596239	0.0163609	0.156937
0.0124583	0.04625	0.0664726		3.09309	1.53905	0.772952		0.0385345	0.0711812	0.0513801
0.0196897	0.0385	0.0835827		5.02907	0.793966	0.574274		0.0990212	0.0305677	0.0479994
0.0192594	0.0695556	0.0943178		0.890158	0.666025	1.0309		0.0171439	0.0463258	0.0972321
0.0125072	0.0316667	0.111739		5.51316	3.12826	0.656945		0.0689542	0.0990615	0.0734066
0.0368778	0.0395	0.0444852		4.81838	1.10072	2.21744		0.177691	0.0434783	0.21599
0.0128297	0.023	0.0252032		2.87437	0.337952	6.57205		0.0368773	0.0077729	0.253062
0.04679	0.0405	0.0295869		1.23142	0.76599	2.84106		0.0576179	0.0310226	0.0840583
0.0371442	0.055	0.0355627		1.47128	0.267666	2.40852		0.0546495	0.0147216	0.0856533
0.0619481	0.0965	0.0414332		1.65971	1.32714	2.28175		0.102816	0.128069	0.0945402
0.0304989	0.0537	0.0371163		3.39305	2.13493	3.2682		0.103484	0.114646	0.121303
0.0230758	0.0403636	0.0182545		2.54863	1.88163	5.68059		0.0588116	0.0759494	0.103697
0.0178805	0.0341	0.0772985		9.24451	2	3.47254		0.165296	0.0682	0.268422
0.0318208		0.0196428		3.56146		3.64552		0.113329		0.0716084
0.0284357		0.0216822		3.29765		1.87173		0.0937709		0.0405833
0.0360657		0.0205908		3.45384		2.87185		0.124565		0.0591336
0.0550081		0.0576661		2.41678		3.70718		0.132942		0.213779
0.0189767				5.06607				0.0961374

## Sheet: 1f
Complex I			Complex I+II			ETSmax
healthy	2wpc		healthy	2wpc		healthy	2wpc
11.8512	25.2296		19.5968	40.9045		35.4857	68.0778
13.07	20.917		14.5648	34.6683		21.3875	52.1851
8.954	29.3589		11.852	33.1685		22.7503	52.7979
20.3041	24.6593		21.6826	41.1229		32.1761	53.9477

## Sheet: 2d
Lep mRNA Epineurium							Lepr mRNA Epineurium
ctrl	1	3	7	14	28		ctrl	1	3	7	14	28
1.27415	0.953438	0.62802	0.219082	0.594686	0.314905		0.644368	0.698241	0.652689	0.131378	0.729907	0.326142
1.41653	0.261477	0.433917	0.638098	0.248593	0.223372		0.763368	0.846946	0.730055	0.0961059	0.398442	0.419654
0.467465	0.588764	0.502465	0.886222	0.902478	0.305033		1.44745	0.968515	0.663275	0.0709522	0.519447	0.43834
0.600399	2.10946	0.451095	0.657248		0.421955		1.14481	0.644296	0.157536	0.20951		0.398204
1.24145	0.667543							1.23615
Lep mRNA Perineurium							Lepr mRNA Perineurium
ctrl	1	3	7	14	28		ctrl	1	3	7	14	28
1.55718	0.700491	0.181928	0.19805	0.195663	0.382608		1.10519	0.673285	2.54345	4.1462	1.40538	3.37945
1.10875	0.331353	0.0819813	0.221279		0.179113		0.547826	0.689819	2.75927	0.600522		1.08808
0.436465	0.206461	0.0617011	0.121142	0.452641	0.135507		0.810446	0.123932	2.7545	1.28279	1.77168	1.32114
1.46639	1.07657	0.035438	0.238673	0.329064	0.358018		0.846817	0.467095	1.96808	0.518874	0.499177	5.40498
0.431203	0.437981			0.393365			1.68973	0.661718			0.96546
Lep mRNA Endoneurium							Lepr mRNA Endoneurium
ctrl	1	3	7	14	28		ctrl	1	3	7	14	28
0.923029	0.230532	1.06006	0.116735	0.166178	0.40493		0.698577	2.15306	3.77878	10.0457	12.8151	5.55549
0.950268	0.927808	0.169321	0.617254	1.17419	0.486423		0.929451	4.13533	6.69239	12.193	10.579	4.46967
1.00018	0.523182	0.202504	0.268126	1.63031	0.164771		2.0162	3.95396	8.03545	12.0512	18.9389	4.29005
1.63657		0.565407	0.363527	0.657727	0.183933		0.688749		5.96719	10.4914	11.872	4.3372
0.457329							0.961048				14.6334	5.07634
1.03263							0.70598

## Sheet: 2e
contra	1wpc
1.06718	3.61479
0.702644	2.83204
1.23017	3.69072

## Sheet: 2h
healthy ctrl	healthy cKO	7dpc ctrl	7dpc cKO
0.839766	0.452129	3.21648	0.745047
1.53194	0.626546	5.51143	0.825244
0.331224	2.18944	3.23101	0.908994

## Sheet: 2i
SOX10+ nuclei					cJUN+ nuclei					LEPR+ cells [% of SOX10+ cells]
healthy ctrl	healthy cKO	7dpc ctrl	7dpc cKO		healthy ctrl	healthy cKO	7dpc ctrl	7dpc cKO		healthy ctrl	healthy cKO	7dpc ctrl	7dpc cKO
127.5	97.5	181.5	137.5		8.55856	0	98.1274	1.33038		9.91379	8.93855	34.4444	7.42188
109	132	143	158.5		4.60591	0	92.4171	2.1015		10.101	8.64198	41.5842	8.19113
86	114	211	172		2.41379	0	98.7136	0.821007		9.55414	4.58716	31.4642	10.2564
					4.7496	1.19048	97.1937	1.92923

## Sheet: 3b
Lepr ctrl healthy	Lepr-cKO healthy	Lepr ctrl 4wpc	Lepr-cKO 4wpc
0.5118	1.13	0.1734	0.4544
0.4954	1.27	0.1486	0.4872
0.3056	0.87	0.4294	0.7762
0.6028	1.56	0.1484	0.537
0.6608	1.21	0.1982	0.4378
0.288992		0.222936	0.652296
0.693584		0.198166	0.586242
0.652296		0.247708	0.41285
0.561472		0.181653	0.66881
0.75138		0.198164	0.454128
		0.181654	0.445874
		0.115597	0.462388
		0.09083	0.445876
		0.189908	0.388078
		0.0908256	0.677068
0.4626	0.55	0.1982	0.4374
0.3632	0.66	0.1652	0.5698
0.3386	1.34	0.19	0.5946
0.6028	1.34	0.1154	0.867
0.6686	0.95	0.1652	0.5202
0.503672		0.148622	0.536702
0.37982		0.132108	0.363302
0.396332		0.0743116	0.45413
0.421102		0.198168	0.305504
0.594498		0.0908276	0.569726
		0.140369	0.37982
		0.148624	0.503671
		0.074314	0.611012
		0.206426	0.503674
		0.115593	0.520188
1.164	0.82	0.1898	0.8504
0.7762	0.61	0.4952	0.5284
0.4296	0.84	0.1408	0.3304
0.8752	1.71	0.132	0.4292
0.487	0.98	0.0742	0.372
0.346792		0.099082	0.478902
0.677068		0.173396	0.842206
0.355048		0.132109	0.45413
0.88349		0.13211	0.34679
0.437616		0.156881	0.710094
		0.0495418	0.726608
		0.173393	0.520186
		0.214681	1.42845
		0.049542	0.371562
		0.206422	0.421102

## Sheet: 3c
	Lepr ctrl							Lepr-cKO
Baseline	-3.25	-16.19			-7.89	10.01		3.27	-2.26	-11.88	-22.1	9.13	-4.02
3dpc	-33.4	-53.03	-39.08	-29.93	-40.49	-43.95	-44.24	-0.3	-28.7	-46.68	-43.21	-43.53	-36.34	-46.37
7dpc	-26.18	-46.27	-35.27		-25.88	-49.99		-13.89	-18.17	-32.12	-42.62	-36.65	-39.73	-43.63
10dpc	-36.48	-16.25	-13.01		-17.24	-32.89	-25.08	-13.74	-20.83	-13.06	-19.9	-14.26	-24.43	-1.1
12dpc	-26.93	-21.11	-30.57		-28.8	-20.79		-11.1	-28.31	8.74		-17.36	-26.64	-22.67
14dpc	-28.49	-34.23	-23.64		-33.03	-18.31		-21.53	-16.53	-14.05	-21.07	-8.37	-24.02	-2.22
21dpc	-13.86	-37	-22.31	-33.81	-27.19	-18.21	-25.61	-12.82	-19.96	-34.93	-14.15	-4.69	-18.54	-8.12
28dpc	-22.93	-31.78	-12.99		-15.97	-22.54	-15.3	-8.79	-11.48	-19.19	-8.58	-9.18	-21.38	-19.5

[truncated: 53 more sheets: 3d, 3e, 3f, 3g, 4c, 4d, 4e, 5b, 5c, 5d, 5e, 5f, 6b, 6c, 6f, 6g, 6h, 6i, 6j, 6k …]
